# Supplementary material for: Isoquercitrin from Apocynum venetum L. Exerts Antiaging Effects on Yeasts via Stress Resistance Improvement and Mitophagy Induction through the Sch9/Rim15/Msn Signaling Pathway
Source: Antioxidants (Basel). 2023 Oct 31;12(11):1939. doi: 10.3390/antiox12111939 (PMC10669743; doi:10.3390/antiox12111939)
Supplement: Supplementary file 1 [file antioxidants-12-01939-s001.zip]

Archive with 1 entries (1 files):
- antioxidants-2611540-supplementary.pdf
